# Supplementary material for: Artificial Intelligence-Assisted Breeding for Plant Disease Resistance
Source: Int J Mol Sci. 2025 Jun 1;26(11):5324. doi: 10.3390/ijms26115324 (PMC12154274; doi:10.3390/ijms26115324)
Supplement: Supplementary file 1 [file ijms-26-05324-s001.zip]

Archive with 1 entries (1 files):
- ijms-3598898-supplementary.xlsx
