# Supplementary material for: Artificial Intelligence-Assisted Breeding for Plant Disease Resistance
Source: Int J Mol Sci. 2025 Jun 1;26(11):5324. doi: 10.3390/ijms26115324 (PMC12154274; doi:10.3390/ijms26115324)
Supplement: Supplementary file 1 [file ijms-26-05324-s001.zip › ijms-3598898-supplementary.xlsx]

## Sheet: Table S1
Table S1 The PubMed IDs of 342 references used for bibliometric analysis
PubMed ID
PMID- 36399232
PMID- 36329073
PMID- 36275583
PMID- 37543108
PMID- 33275806
PMID- 37255561
PMID- 34681490
PMID- 36275542
PMID- 33499335
PMID- 36176678
PMID- 35860535
PMID- 37849839
PMID- 33121188
PMID- 36589071
PMID- 37147432
PMID- 34914593
PMID- 33036220
PMID- 34450827
PMID- 38203277
PMID- 37794930
PMID- 38408925
PMID- 38146275
PMID- 36438120
PMID- 37900761
PMID- 36186021
PMID- 37313521
PMID- 37965007
PMID- 37040509
PMID- 39770292
PMID- 34659278
PMID- 37223797
PMID- 37346611
PMID- 37780494
PMID- 38516179
PMID- 37767299
PMID- 36079612
PMID- 36507376
PMID- 38831567
PMID- 36862665
PMID- 37521914
PMID- 36991013
PMID- 38951552
PMID- 35798775
PMID- 37689676
PMID- 38143571
PMID- 37363146
PMID- 34205610
PMID- 38725014
PMID- 34883991
PMID- 36302915
PMID- 38093269
PMID- 39277634
PMID- 37177888
PMID- 34741028
PMID- 37896623
PMID- 37550979
PMID- 34975931
PMID- 37299759
PMID- 35693175
PMID- 35095941
PMID- 34176505
PMID- 39665107
PMID- 35893646
PMID- 40016508
PMID- 36438124
PMID- 38483173
PMID- 39052602
PMID- 36466267
PMID- 37447120
PMID- 36684756
PMID- 36399435
PMID- 35720600
PMID- 36904586
PMID- 36531380
PMID- 39599360
PMID- 35483023
PMID- 39500934
PMID- 36015839
PMID- 35755646
PMID- 37731988
PMID- 38202443
PMID- 34975933
PMID- 38871765
PMID- 36035691
PMID- 37822342
PMID- 38606063
PMID- 39980760
PMID- 37571726
PMID- 35574079
PMID- 37571626
PMID- 34490004
PMID- 37900756
PMID- 36366257
PMID- 39943923
PMID- 39180971
PMID- 37945683
PMID- 39548249
PMID- 35356111
PMID- 36616330
PMID- 39582628
PMID- 37932395
PMID- 34956261
PMID- 38259916
PMID- 36388538
PMID- 35428329
PMID- 36161031
PMID- 38023884
PMID- 33525312
PMID- 34805506
PMID- 35062534
PMID- 38259944
PMID- 36160977
PMID- 33381135
PMID- 33794942
PMID- 37908831
PMID- 39925367
PMID- 36297692
PMID- 39650461
PMID- 39044844
PMID- 37663670
PMID- 38352252
PMID- 38504902
PMID- 36844059
PMID- 38239213
PMID- 37754189
PMID- 35371139
PMID- 34267773
PMID- 38778143
PMID- 35873976
PMID- 39030887
PMID- 34141894
PMID- 35408307
PMID- 35646012
PMID- 36968421
PMID- 34451545
PMID- 38711603
PMID- 34961113
PMID- 37229103
PMID- 37575937
PMID- 37213546
PMID- 37571732
PMID- 36311098
PMID- 32124447
PMID- 34956290
PMID- 37332705
PMID- 37771483
PMID- 35914052
PMID- 36340356
PMID- 38622177
PMID- 35923887
PMID- 37731029
PMID- 37228513
PMID- 35197989
PMID- 39403618
PMID- 38970029
PMID- 36325573
PMID- 35428845
PMID- 35712600
PMID- 36605957
PMID- 32582266
PMID- 37535216
PMID- 33332376
PMID- 35693164
PMID- 38067888
PMID- 33013976
PMID- 38509169
PMID- 37040292
PMID- 37936939
PMID- 37920720
PMID- 34640873
PMID- 38724603
PMID- 36589068
PMID- 38877787
PMID- 37896610
PMID- 38601300
PMID- 35832228
PMID- 38264019
PMID- 36774891
PMID- 38971939
PMID- 39431752
PMID- 39273832
PMID- 39160128
PMID- 36365386
PMID- 38378736
PMID- 38297386
PMID- 38529067
PMID- 36433508
PMID- 38340442
PMID- 34063578
PMID- 38872155
PMID- 37822341
PMID- 36186017
PMID- 39338710
PMID- 32760419
PMID- 38218867
PMID- 39396063
PMID- 37687301
PMID- 39538144
PMID- 35104299
PMID- 34848748
PMID- 37960385
PMID- 38853339
PMID- 38586218
PMID- 39095689
PMID- 37921010
PMID- 38681219
PMID- 37516875
PMID- 36904051
PMID- 35715875
PMID- 36235448
PMID- 39065846
PMID- 39841644
PMID- 39971956
PMID- 39803246
PMID- 35046977
PMID- 35865283
PMID- 39717723
PMID- 39857329
PMID- 37853213
PMID- 39166234
PMID- 38637587
PMID- 38797010
PMID- 38089795
PMID- 38862723
PMID- 38911980
PMID- 32523613
PMID- 39205092
PMID- 36340375
PMID- 34659279
PMID- 35242151
PMID- 32580395
PMID- 32998466
PMID- 38273954
PMID- 39205081
PMID- 38228767
PMID- 35755664
PMID- 38699534
PMID- 39177052
PMID- 39262392
PMID- 39004764
PMID- 36311068
PMID- 39204895
PMID- 32612632
PMID- 39195764
PMID- 37021317
PMID- 38903431
PMID- 38932576
PMID- 34650580
PMID- 37897364
PMID- 34220894
PMID- 35865287
PMID- 36618625
PMID- 38228841
PMID- 39399542
PMID- 35849665
PMID- 39339531
PMID- 34640893
PMID- 39123884
PMID- 39715807
PMID- 36589063
PMID- 35957233
PMID- 39446313
PMID- 39460172
PMID- 37548778
PMID- 33374398
PMID- 36236336
PMID- 38493119
PMID- 33989629
PMID- 39711594
PMID- 38931053
PMID- 39204769
PMID- 39771754
PMID- 39946488
PMID- 34104897
PMID- 38748689
PMID- 33375537
PMID- 36496723
PMID- 33859655
PMID- 39458782
PMID- 39568452
PMID- 39875383
PMID- 34046045
PMID- 38890367
PMID- 37299053
PMID- 39823436
PMID- 38828218
PMID- 39543664
PMID- 38444536
PMID- 35909723
PMID- 33892765
PMID- 38966144
PMID- 39850216
PMID- 38629080
PMID- 39880879
PMID- 39797061
PMID- 38863551
PMID- 34685786
PMID- 39637070
PMID- 39263595
PMID- 38931063
PMID- 38914605
PMID- 38288410
PMID- 39898421
PMID- 39980484
PMID- 36330248
PMID- 38273951
PMID- 39036360
PMID- 39502917
PMID- 36679645
PMID- 39030928
PMID- 32670316
PMID- 39843759
PMID- 38767686
PMID- 39650375
PMID- 35685012
PMID- 33391304
PMID- 39643787
PMID- 39744608
PMID- 38283976
PMID- 39650369
PMID- 39391779
PMID- 39711587
PMID- 39875516
PMID- 39204710
PMID- 38810273
PMID- 39902212
PMID- 39392511
PMID- 39906224
PMID- 39544536
PMID- 39789170
PMID- 39916419
PMID- 40017620
PMID- 39789617
PMID- 39743700
PMID- 36507379
PMID- 34745172
PMID- 38053763
PMID- 35685013
PMID- 36930758
PMID- 38107768
PMID- 35140732
PMID- 33552097

## Sheet: Table S2
Table S2 Distribution of publications across 42 journals
Journal name	Number
Applied biochemistry and biotechnology	1
Biology	1
Biomimetics	1
Computers in biology and medicine	1
Environmental research	1
Environmental science and pollution research international	1
Food science & nutrition	1
GigaScience	1
International journal of molecular sciences	1
Journal of biotechnology	1
Molecular breeding	1
Nature communications	1
Nucleic acids research	1
Open life sciences	1
Plant direct	1
Plant pathology	1
Plant physiology and biochemistry	1
Plant, cell & environment	1
Science progress	1
The plant genome	1
The plant journal	1
Toxins	1
Foods	2
Microscopy research and technique	2
Pathogens	2
Pest management science	2
Phytopathology	2
Plant disease	2
Spectrochimica acta. Part A, Molecular and biomolecular spectroscopy	2
The plant pathology journal	2
BMC plant biology	3
IEEE/ACM transactions on computational biology and bioinformatics	3
PeerJ. Computer science	6
Environmental monitoring and assessment	7
Journal of the science of food and agriculture	7
PloS one	11
Plant phenomics	12
Plant methods	16
Plants	27
Sensors	34
Scientific reports	35
Frontiers in plant science	143

## Sheet: Table S3
Table S3 Information of map file for authors' keywords network
Item ID	Label1	X axis	Y axis	Cluster	Weight of links	Weight of total link strength	Weight of occurrences
16	agriculture	-1.0505	-0.5141	4	6	15	6
21	AI	-0.7108	-0.7396	4	8	14	8
25	AM	-0.0407	0.5	3	13	31	19
116	classification	-0.8714	-0.1898	4	10	24	12
124	CNN	0.1472	0.0799	2	27	121	69
174	crop diseases	0.4002	-0.0775	1	5	7	5
184	CV	-0.5017	0.3795	6	9	18	9
190	data augmentation	0.1507	0.8388	2	7	9	5
244	disease classification	0.2659	-0.2318	1	12	16	7
246	disease detection	0.5724	0.3635	3	11	24	14
249	disease identification	-0.1419	0.2051	1	7	11	6
265	DL	0.0341	-0.0257	3	31	241	181
302	feature extraction	-0.4136	-0.1668	1	10	16	7
325	FSL	0.5939	-0.5181	1	7	9	8
380	hyperspectral imaging	-0.984	0.436	6	5	10	6
383	image analysis	1.0872	0.6376	3	4	7	5
387	image classification	0.177	0.4573	2	10	18	8
392	image processing	-0.4272	-0.7274	4	10	21	9
393	image recognition	-0.2893	0.8759	2	5	11	7
409	instance segmentation	-0.1014	0.8996	2	6	8	5
461	LM	0.8118	-0.4525	5	5	8	6
486	ML	-0.6545	-0.0296	6	14	31	17
547	object detection	1.031	0.0672	3	8	34	16
588	plant disease	-0.549	0.1732	6	17	51	27
591	plant disease classification	0.8536	-0.78	1	3	7	6
592	plant disease detection	0.0786	-0.6403	5	12	27	15
636	precision agriculture	-0.4829	-0.3524	4	11	19	9
706	semantic segmentation	-0.3472	0.6521	2	8	14	8
728	smart agriculture	0.0814	-0.3378	5	10	16	7
792	TL	-0.1301	-0.3298	5	22	67	38
852	ViT	0.5557	-0.671	5	6	8	5
884	YOLO	0.8557	0.2185	3	11	41	25
1 AI: artificial intelligence; AM: attention mechanism; CV: computer vision; CNN: con-volutional neural network; DL: deep learning; ML: machine learning; TL: transfer learning; FSL: few-shot learning; ViT: vision transformer; LM: lightweight model; YOLO: you only look once.
